# Supplementary material for: Postnatal Maturation of the Blood–Brain Barrier in Senescence-Accelerated OXYS Rats, Which Are Prone to an Alzheimer’s Disease-like Pathology
Source: Int J Mol Sci. 2023 Oct 27;24(21):15649. doi: 10.3390/ijms242115649 (PMC10648128; doi:10.3390/ijms242115649)
Supplement: Supplementary file 1 [file ijms-24-15649-s001.zip]

Archive with 2 entries (2 files):
- Table S1 Expression of BBB-enriched transcripts in the hippocampus and frontal cortex of OXYS and Wistar rats at PND3 and PND10.xlsx
- Table S2 Expression of genes involved in junction formation in the hippocampus and frontal cortex of OXYS and Wistar rats at PND3 and PND10.xlsx
