# Supplementary material for: Postnatal Maturation of the Blood–Brain Barrier in Senescence-Accelerated OXYS Rats, Which Are Prone to an Alzheimer’s Disease-like Pathology
Source: Int J Mol Sci. 2023 Oct 27;24(21):15649. doi: 10.3390/ijms242115649 (PMC10648128; doi:10.3390/ijms242115649)
Supplement: Supplementary file 1 [file ijms-24-15649-s001.zip › Table S1 Expression of BBB-enriched transcripts in the hippocampus and frontal cortex of OXYS and Wistar rats at PND3 and PND10.xlsx]

## Sheet: DEGs from PND3 to PND10 in Wist
Gene name	Hippocampus		Frontal cortex
	log2FoldChange	padj	log2FoldChange	padj
Wfdc1	2.1206	0.00002	1.0800	0.00004
Vamp4	0.1456	0.00586	0.2020	0.00384
Abcc4	0.8179	0.00000	0.3870	0.01420
Usp46	0.4206	0.00000	0.2690	0.00000
Tpd52l1	0.5952	0.00030	0.9470	0.00000
Tpd52	0.1708	0.00310	0.2170	0.00309
Tmcc3	0.9131	0.00000	0.4060	0.00001
Tmc7	0.7146	0.00000	0.4590	0.00144
Tiam1	0.8653	0.00000	0.3240	0.00015
Tgfa	0.4459	0.00000	0.2700	0.04520
Tfrc	0.7928	0.00000	0.4490	0.00000
Acsl6	2215-01-01	0.00000	1.0900	0.00000
Acsl3	0.4299	0.00000	0.3480	0.00000
Spock2	0.1398	0.00078	0.2390	0.00092
Sparcl1	0.9616	0.00000	1.1700	0.00000
Sorbs2	0.5056	0.00000	0.8230	0.00000
Ahcyl1	0.6310	0.00000	0.5670	0.00000
Slco2b1	1.1473	0.00000	4000-01-01	0.00000
Slco1c1	0.2437	0.00008	0.4420	0.00000
Slco1a4	2911-01-01	0.00000	2700-01-01	0.00000
Bsg	0.4928	0.00000	0.6640	0.00000
Bche	0.6371	0.00000	0.6050	0.00453
Slc6a17	0.5215	0.00000	0.5630	0.00000
Slc39a10	0.5853	0.00000	0.1200	0.01860
Slc38a3	0.3285	0.00000	0.6350	0.00000
Slc2a1	0.1284	0.01820	0.3390	0.00001
Slc1a1	0.4839	0.00000	0.3460	0.00000
Slc16a4	0.7799	0.04850	0.7670	0.00921
Slc16a1	0.5803	0.00000	0.8400	0.00000
Cobll1	0.5405	0.00000	0.2860	0.03570
Sgpp2	3.1842	0.00000	2300-01-01	0.00145
Cd34	0.2216	0.03510	0.6390	0.00000
Serpine2	0.8109	0.00000	2900-01-01	0.00000
Serinc5	0.8376	0.00000	0.1880	0.00219
Scamp1	0.3932	0.00000	0.2810	0.00000
Rgs5	0.8679	0.00000	0.4180	0.00013
Rab4a	0.2246	0.00065	0.2300	0.00119
Ptprg	0.8492	0.00000	0.2780	0.00503
Ptn	0.1288	0.00391	0.5740	0.00000
Prnp	0.2418	0.00000	0.7160	0.00000
Ppm1l	0.8140	0.00000	0.4220	0.00000
Ppfibp1	0.3137	0.00000	0.4370	0.00006
Pop5	0.5727	0.00000	1.1500	0.00000
Pls3	0.5410	0.00000	0.7890	0.00000
Pllp	6202-01-01	0.00000	0.9290	0.00000
Plekhg5	1.1188	0.00000	0.4790	0.00000
Plcb1	2715-01-01	0.00000	0.6710	0.00000
Pir	0.4263	0.00676	0.6330	0.00246
Phyhipl	0.1982	0.00000	0.8390	0.00000
Pdxk	0.2141	0.01760	0.3990	0.00000
Pcp4l1	7722-01-01	0.00000	8900-01-01	0.00000
Ddc	0.5619	0.00016	0.8370	0.00009
Pcca	0.2738	0.00519	0.3120	0.01040
Osbpl1a	0.4712	0.00000	0.5990	0.00000
Nr4a1	0.6628	0.00000	3300-01-01	0.00000
Nomo1	0.2742	0.00000	0.3780	0.00000
Nebl	2.1085	0.00000	1.1300	0.00000
Nap1l3	0.2456	0.00000	0.4760	0.00000
Mxi1	0.1367	0.01140	0.7300	0.00000
Msrb2	2767-01-01	0.00000	0.6880	0.00003
Alas1	0.3863	0.00000	0.5160	0.00000
Maob	1.0493	0.00000	8000-01-01	0.00000
Maoa	0.5370	0.00000	0.4360	0.00000
Mal	3313-01-01	0.00013	3100-01-01	0.00719
Lynx1	3293-03-01	0.00000	5800-03-01	0.00000
Lrrk1	0.2892	0.03680	0.5440	0.00331
Alas2	0.4155	0.02750	0.4460	0.01160
Klhl2	0.6721	0.00000	0.4800	0.00000
Kbtbd11	0.8068	0.00000	0.8100	0.00000
Itga6	0.5789	0.00000	0.3170	0.00009
Ifnar1	0.1688	0.00005	0.2390	0.00000
Hlf	2685-01-01	0.00000	1.0500	0.00000
Higd1a	0.4614	0.00000	0.4980	0.00000
Hba-a1	0.3993	0.02340	0.5590	0.00002
Gstm7	0.5340	0.00000	0.6200	0.00000
Gstm5	0.1520	0.02930	0.3190	0.00000
Gprasp2	0.2438	0.00000	0.4040	0.00000
Glul	1.1147	0.00000	8000-01-01	0.00000
Fyco1	0.93722	0.00000	0.4970	0.00280
Flt1	0.9044	0.00000	0.3250	0.00148
Filip1	0.8245	0.00000	6900-01-01	0.00000
Dusp22	0.5107	0.00000	0.7410	0.00000
Extl3	0.1781	0.00091	0.3040	0.00000
Epha4	1958-01-01	0.00000	0.5590	0.00000
Elovl7	0.6216	0.00493	0.7870	0.00031
Enc1	0.6004	0.00000	-0.4370	0.00000
Fem1b	9649-01-01	0.00000	-0.3890	0.04210
Lrp8	0.1104	0.00256	-0.4860	0.00000
Mfhas1	0.2753	0.00000	-0.1840	0.00168
Pcdh19	0.5995	0.00000	-0.5780	0.00000
Sestd1	0.7640	0.00000	-0.5520	0.00246
Sh3bp4	0.2275	0.00000	-0.2850	0.00000
Slc7a1	0.2618	0.00000	-0.3000	0.00000
Slc6a6	0.1918	0.04780	-0.3830	0.00000
Aqp11	0.2991	0.00805	-0.3150	0.01290
Dnm3	2832-01-01	0.00000	-0.6870	0.00000
Dixdc1	0.4205	0.00000	-0.5310	0.00000
Snca	0.5597	0.00000	-1.0400	0.00000
Tbc1d4	0.9856	0.00000	-0.4430	0.00175
St8sia4	0.4285	0.01270	-0.8530	0.00023
Usp54	0.2055	0.00239	-0.4280	0.00000
Ap3s1	-0.1299	0.02330	0.2390	0.00005
Cxxc5	-0.2040	0.00134	0.6690	0.00000
Pkig	-0.2011	0.00030	0.2540	0.00001
Rnpep	-0.3982	0.00000	0.3210	0.00000
Tec	-0.8048	0.00000	0.5110	0.00000
Tes	-0.6209	0.00000	-0.5770	0.00000
Tmeff1	-0.2142	0.00008	-0.6700	0.00000
Tbc1d12	-0.3464	0.01860	-0.4310	0.00265
Stx12	-0.2807	0.00000	-0.2460	0.00000
Smyd2	-0.4401	0.00000	-0.2330	0.00010
Slc7a5	-0.4032	0.00000	-0.5860	0.00000
Slc38a5	-0.9563	0.00000	-0.8930	0.00000
Slc35f2	-0.6873	0.00000	-0.5280	0.00004
Slc25a20	-0.2944	0.00000	-0.4560	0.00000
Sfpq	-0.7534	0.00000	-0.8100	0.00000
Rps6ka5	-0.4698	0.00000	-0.5370	0.00000
Acat2	-0.7681	0.00000	-1.5100	0.00000
Prdm16	-0.3146	0.00545	-0.3060	0.00265
Pole4	-0.7158	0.00000	-0.5020	0.00000
Agrn	-0.7984	0.00000	-0.6810	0.00000
Phc1	-0.8817	0.00000	-0.6810	0.00000
Pfkl	-0.1444	0.00677	-0.8160	0.00000
Pdik1l	-0.4004	0.00000	-0.9450	0.00000
Palm	-0.4865	0.00000	-0.1920	0.00000
Nsg2	-0.4265	0.00000	-0.3810	0.00000
Ndrg1	-0.5688	0.00000	-0.9940	0.00000
Mtus1	-0.5311	0.00000	-0.6430	0.00000
Mpzl1	-0.2591	0.00000	-0.1960	0.00001
Mllt11	-0.3827	0.00000	-0.3000	0.00000
Mkrn1	-0.3127	0.00000	-0.3560	0.00000
Mcf2l	-0.6399	0.00000	-0.4260	0.00000
Lrrc49	-0.2618	0.00000	-0.2830	0.00000
Jag2	-0.8258	0.00000	-0.6360	0.00000
Inpp5f	-0.3516	0.00000	-0.7510	0.00000
Hspa12b	-0.3015	0.00349	-0.3210	0.00400
Hmgcs2	-0.8924	0.00000	-0.3830	0.02360
Gtf2i	-0.2069	0.00000	-0.0966	0.03850
Gpr85	-0.6522	0.00000	-1.1400	0.00000
Gdpd5	-0.7634	0.00000	-0.8190	0.00000
Fkbp4	-0.1384	0.00978	-0.3690	0.00000
Epc1	-0.4009	0.00000	-0.5810	0.00000
Eftud2	-0.2636	0.00000	-0.2620	0.00000
Rad54b	-0.6131	0.03140	-0.8680	0.01150
Ap1s2	-0.6403	0.00000	-0.4760	0.00000
Ctnnbip1	-0.3710	0.00000	-0.3380	0.00000
Chn2	-0.3151	0.00000	-0.5320	0.00001
Cdh2	-0.5243	0.00000	-0.9670	0.00000
Cdc42ep3	-1.0507	0.00000	-0.5290	0.00000
Ccng2	-0.5149	0.00000	-0.5670	0.00000
Bhlhb9	-0.1460	0.00349	-0.2220	0.00026
Zfp423	-0.4219	0.00000	-0.4200	0.00000
Vwa1	-0.2734	0.00000	-0.1910	0.00431
Tsc22d1	-0.0914	0.00337	-0.1070	0.00503
Tpst1	-0.3262	0.00000	-0.2170	0.00326
Zfp617	0.4288	0.00155
Usp6nl	0.2547	0.00046
Tspyl4	0.2972	0.00000
Slc40a1	0.3655	0.04620
Slc31a1	0.2950	0.00002
Slc30a1	0.8085	0.00000
Sema7a	0.7204	0.00000
Pde8a	0.6447	0.00416
Mtmr6	0.2910	0.00000
Marveld2	0.7584	0.00000
Lancl3	2869-01-01	0.00169
Klf12	5837-02-01	0.00000
Itm2a	0.2033	0.00582
Gprasp1	0.3819	0.00000
Gpd2	0.8235	0.00000
Fzd6	0.4307	0.00002
Epm2aip1	0.3348	0.00000
Cnot6l	1.0947	0.00000
Cgnl1	0.3312	0.00000
Cd2ap	7284-01-01	0.00000
Apod	0.5047	0.00039
Ahi1	1.0347	0.00000
Adipor2	0.2285	0.00020
Zic3	-0.2440	0.01630
Tob1	-0.3175	0.00008
Thsd1	-0.3940	0.00133
Tcf7	-0.3934	0.00801
Slc16a2	-0.4086	0.00000
Pglyrp1	-1.0757	0.01120
Nr4a2	-1.10731	0.00000
Zic5	-0.42405	0.00781
Hist2h2be	-0.6209	0.03450
Gab1	-0.2322	0.02350
Foxq1	-0.3014	0.00872
Foxc1	-0.5029	0.00190
Eps8l2	-0.5655	0.01570
Ccl27	-0.2347	0.00175
Apcdd1	-0.4016	0.00000
Ankrd6	-0.4598	0.00000
Tnfrsf19			0.2970	0.00858
Stard10			0.2780	0.02310
St3gal6			0.5990	0.00003
Smox			0.3360	0.00115
Slc7a3			0.6520	0.00000
Slc22a8			0.7460	0.00000
Slc19a3			1.0600	0.00547
Rnf103			0.2430	0.00008
Ptprr			0.7020	0.00000
Polk			0.5530	0.00200
Pmaip1			9600-01-01	0.00000
Ocln			0.6420	0.00000
Myo1e			1.1600	0.00000
Lrig1			0.3340	0.00186
Il10rb			0.3660	0.02210
Hspb8			0.7760	0.00000
Gsta4			0.4760	0.00028
Grb14			0.6790	0.00000
Gpr4			0.3860	0.04690
Gpr160			1.1700	0.02760
Gcnt2			0.7520	0.00013
Gch1			2.0400	0.00000
Fut8			0.3280	0.00000
Fez1			0.2730	0.00000
Enpp2			5000-01-01	0.00000
Eno1			0.1660	0.00340
Egfl8			0.4750	0.00498
Ddah1			0.2080	0.00084
Ctnnd2			0.1360	0.00368
Crem			0.3860	0.00554
Cdkn2b			0.8830	0.01990
Btbd11			0.8100	0.00000
Atp10a			0.4800	0.01310
Alg14			0.3120	0.00492
Tgfb2			-1.9500	0.00000
Snn			-0.5270	0.00000
Reck			-0.3270	0.02100
Phactr4			-0.6650	0.00000
Nt5c2			-0.2270	0.00005
Enah			-0.4380	0.00000
Cxcl12			-0.3730	0.00477
Cachd1			-0.5290	0.00000
Amd1			-0.3610	0.00000

## Sheet: DEGs from PND3 to PND10 in OXYS
Gene name	Hippocampus		Frontal cortex
	log2FoldChange	padj	log2FoldChange	padj
Wfdc1	2123-03-01	0.00000	2201-02-01	0.00000
Abcc4	0.6631	0.00000	0.3726	0.00705
Ahcyl1	0.5964	0.00000	0.4648	0.00000
Tpd52l1	0.5580	0.00002	0.7083	0.00000
Tpd52	0.2726	0.00053	0.2266	0.00632
Tmcc3	0.8386	0.00000	0.3369	0.00005
Tmc7	0.5501	0.00000	0.4900	0.00001
Tiam1	1.0254	0.00000	0.5060	0.00000
Alas1	0.4277	0.00000	0.5756	0.00000
Ak3	0.1931	0.02560	0.1859	0.00372
Spock2	0.3270	0.00000	0.1914	0.00120
Sparcl1	0.9372	0.00000	1.1044	0.00000
Sorbs2	0.4090	0.00000	0.5776	0.00000
Snca	0.4536	0.00000	0.9898	0.00000
Smox	0.3627	0.00017	0.3187	0.00262
Slco2b1	1.0117	0.00000	4844-01-01	0.00000
Slco1c1	0.1648	0.03110	0.2527	0.00700
Slco1a4	9924-01-01	0.00000	6919-01-01	0.00000
Slc7a3	0.2486	0.05090	0.7562	0.00000
Atp10a	0.4349	0.02030	0.7187	0.00021
Apod	0.6653	0.00044	0.3690	0.02080
Slc6a17	0.5943	0.00000	0.5169	0.00000
Slc38a3	0.5087	0.00000	0.8666	0.00000
Slc30a1	0.7540	0.00000	0.2971	0.00598
Slc2a1	0.2789	0.01040	0.5825	0.00000
Slc25a32	0.3118	0.00249	0.3008	0.00392
Slc22a8	0.7807	0.00000	0.9778	0.00000
Slc1a1	0.3535	0.00000	0.2175	0.00131
Slc16a1	0.5661	0.00000	0.9696	0.00000
Bche	0.4474	0.00341	0.3386	0.03500
Sgpp2	6055-02-01	0.00000	2.1757	0.00000
Serpine2	0.8205	0.00000	1.1483	0.00000
Serinc5	0.8197	0.00000	0.3265	0.00000
Scamp1	0.3602	0.00000	0.2393	0.00000
Rnf103	0.1524	0.01620	0.2028	0.00094
Rgs5	0.8022	0.00000	0.3884	0.00001
Rab4a	0.2169	0.00012	0.1307	0.03030
Rab11fip5	0.1197	0.02790	0.1363	0.02820
Ptprg	0.6313	0.00000	0.3657	0.00007
Prnp	0.1860	0.00016	0.5803	0.00000
Ppfibp1	0.4080	0.00000	0.5451	0.00000
Pop5	0.6135	0.00000	1.0915	0.00000
Pmaip1	0.6371	0.00017	8875-01-01	0.00000
Pls3	0.6426	0.00000	0.5755	0.00000
Pllp	2121-01-01	0.00000	1.0289	0.00000
Plekhg5	0.7961	0.00000	0.5026	0.00004
Plcb1	1.0602	0.00000	0.6070	0.00000
Phyhipl	0.2440	0.00000	0.6359	0.00000
Pdxk	0.5226	0.00000	0.3738	0.00000
Pcp4l1	5044-01-01	0.00000	3814-01-01	0.00000
Pcca	0.2937	0.00025	0.4211	0.00000
Paqr5	0.9003	0.05070	0.9550	0.03650
Osbpl1a	0.5229	0.00000	0.5231	0.00000
Nr4a1	0.7253	0.00000	3956-01-01	0.00000
Nomo1	0.3515	0.00000	0.4352	0.00000
Nebl	9602-01-01	0.00000	2033-01-01	0.00000
Nap1l3	0.1442	0.00973	0.2040	0.00187
Msrb2	0.9551	0.00000	0.6477	0.00000
Marveld2	0.7062	0.00001	0.5622	0.00021
Maob	0.9342	0.00000	7104-01-01	0.00000
Maoa	0.5711	0.00000	0.3504	0.00000
Lynx1	6151-03-01	0.00000	4.1407	0.00000
Lrrk1	0.3950	0.00877	0.8625	0.00000
Klhl2	0.6740	0.00000	0.3557	0.00000
Kbtbd11	0.8607	0.00000	2011-01-01	0.00000
Itm2a	0.2754	0.00213	0.3913	0.00018
Itga6	0.5525	0.00000	0.2021	0.00138
Hlf	5900-01-01	0.00000	1.1477	0.00000
Higd1a	0.3443	0.00000	0.3619	0.00000
Gstm7	0.7053	0.00000	0.7037	0.00000
Gstm5	0.3431	0.00000	0.3548	0.00000
Gprasp2	0.2984	0.00000	0.3039	0.00010
Glul	1.1212	0.00000	5209-01-01	0.00000
Fzd6	0.4331	0.00019	0.4331	0.00000
Fyco1	1.1092	0.00000	0.8185	0.00000
Flt1	0.8437	0.00000	0.3202	0.00001
Filip1	2228-01-01	0.00000	8430-01-01	0.00000
Extl3	0.3080	0.00005	0.3126	0.00000
Epha4	0.5950	0.00000	0.7028	0.00000
Eno1	0.1410	0.00093	0.2113	0.00000
Bsg	0.4608	0.00000	0.6778	0.00000
Elovl7	0.6623	0.01100	1916-01-01	0.00000
Dusp22	0.4856	0.00006	0.7197	0.00000
Acsl6	1.0820	0.00000	0.7023	0.00000
Acsl3	0.4467	0.00000	0.2243	0.00040
Ctnnd2	0.1714	0.00000	0.2366	0.00000
Cobll1	0.4884	0.00000	0.3902	0.00063
Cgnl1	0.5052	0.00000	0.6214	0.00000
Cd2ap	1.0612	0.00001	0.3793	0.02480
Btbd11	0.3452	0.00142	1.0687	0.00000
Usp6nl	0.2813	0.00007	-0.2844	0.00002
Usp54	0.1581	0.03627	-0.6447	0.00000
Tgfa	0.5548	0.00000	-0.2918	0.04700
Tbc1d4	0.5404	0.00114	-0.7183	0.00000
Slc7a1	0.1925	0.00024	-0.2126	0.00003
Slc6a6	0.3613	0.00001	-0.2120	0.00049
Sh3bp4	0.1889	0.00113	-0.2861	0.00055
Enc1	0.4797	0.00000	-0.3959	0.00000
Adipor2	0.2430	0.00021	-0.1748	0.00399
Dnm3	1.0412	0.00000	-0.7447	0.00000
Dixdc1	0.3161	0.00004	-0.4302	0.00000
Ahi1	0.8920	0.00000	-0.2947	0.00001
Tob1	-0.2053	0.02090	0.2548	0.02620
Tec	-0.4744	0.00527	0.5815	0.00000
Rnpep	-0.3855	0.00000	0.2401	0.00012
Gab1	-0.2911	0.00009	0.4146	0.00000
Fez1	-0.1004	0.00980	0.2199	0.00000
Cxxc5	-0.1510	0.04190	0.3487	0.00000
Stx12	-0.2995	0.00000	-0.4113	0.00000
Snn	-0.1145	0.00814	-0.4876	0.00000
Smyd2	-0.4097	0.00000	-0.2044	0.00013
Slc7a5	-0.4019	0.00000	-0.5574	0.00000
Slc38a5	-0.7506	0.00000	-0.5303	0.00000
Slc35f2	-0.3594	0.00087	-0.6448	0.00001
Slc25a20	-0.4319	0.00000	-0.5271	0.00000
Sfpq	-0.7569	0.00000	-0.7592	0.00000
Rps6ka5	-0.4729	0.00000	-0.5262	0.00000
Fkbp4	-0.1434	0.00342	-0.3543	0.00000
Ppp3cc	-0.1502	0.02470	-0.1502	0.02560
Pole4	-0.7407	0.00000	-0.4615	0.00000
Phc1	-0.8585	0.00000	-0.6776	0.00000
Pdik1l	-0.4684	0.00000	-1.0124	0.00000
Palm	-0.4124	0.00000	-0.1443	0.00021
Nsg2	-0.5210	0.00000	-0.4479	0.00000
Nr4a2	-0.9941	0.00000	-0.7038	0.00052
Ndrg1	-0.5015	0.00000	-0.7523	0.00000
Mtus1	-0.5812	0.00000	-0.7651	0.00000
Mllt11	-0.4005	0.00000	-0.3279	0.00000
Mkrn1	-0.3118	0.00000	-0.3136	0.00000
Mcf2l	-0.5551	0.00000	-0.3970	0.00000
Lrrc49	-0.3181	0.00000	-0.4278	0.00000
Jag2	-0.6456	0.00000	-0.3141	0.00000
Inpp5f	-0.2526	0.00002	-0.7936	0.00000
Gtf2i	-0.1714	0.00007	-1.3107	0.00000
Gpr85	-0.6336	0.00000	-1.1889	0.00000
Gdpd5	-0.7189	0.00000	-0.8446	0.00000
Zfp423	-0.2495	0.00052	-0.5875	0.00000
Tpst1	-0.1913	0.00854	-0.2196	0.00163
Tmeff1	-0.1434	0.00082	-0.6865	0.00000
Tes	-0.5730	0.00000	-0.6047	0.00000
Eftud2	-0.2586	0.00000	-0.3100	0.00000
Epc1	-0.4538	0.00000	-0.7129	0.00000
Ctnnbip1	-0.2716	0.00000	-0.2916	0.00000
Chn2	-0.4999	0.00000	-0.5430	0.00000
Cdh2	-0.5886	0.00000	-1.1433	0.00000
Cdc42ep3	-1.0872	0.00000	-0.5501	0.00000
Ccng2	-0.7018	0.00000	-0.6169	0.00000
Bhlhb9	-0.2427	0.00004	-0.3924	0.00000
Ap1s2	-0.6388	0.00000	-0.6313	0.00000
Ankrd6	-0.3747	0.00000	-0.2038	0.00038
Amd1	-0.1346	0.02080	-0.5044	0.00000
Agrn	-0.6336	0.00000	-0.4781	0.00000
Acat2	-0.6109	0.00000	-1.2781	0.00000
Vamp4	0.1230	0.03380
Usp46	0.4013	0.00000
Tspyl4	0.2035	0.00000
Tfrc	0.5966	0.00000
Slc39a10	0.5587	0.00000
Slc31a1	0.3495	0.00002
Sema7a	0.6335	0.00000
Ppm1l	0.6370	0.00000
Pir	0.5179	0.00133
Pde8a	0.5414	0.00513
Mtmr6	0.2310	0.00000
Mfhas1	0.3882	0.00000
Lancl3	1.0560	0.01860
Klf12	2.1020	0.00477
Ifnar1	0.1504	0.00204
Gprasp1	0.3856	0.00000
Gpd2	0.6907	0.00000
Fem1b	5719-01-01	0.00000
Ddc	0.4051	0.02050
Ddah1	0.1448	0.00500
Cxcl12	0.3292	0.02260
Cdkn1c	0.5333	0.00302
Aqp11	0.4213	0.00002
Vwa1	-0.1898	0.00664
Tcf7	-0.3768	0.01310
Slc16a2	-0.4979	0.00000
Prdm16	-0.2493	0.04340
Nt5c2	-0.2134	0.00011
Mpzl1	-0.2234	0.00000
Hmgcs2	-0.8097	0.00480
Hist2h2be	-0.5792	0.01510
Bnip3l	-0.09083	0.04140
Atox1	-0.19944	0.02590
Apcdd1	-0.3972	0.00002
Tnfrsf19			0.1826	0.04520
Thsd1			0.2493	0.02170
Stard10			0.3067	0.01100
St6galnac2			1.1162	0.00068
St3gal6			0.5141	0.00025
Sox17			0.7058	0.00000
Slc16a4			3840-01-01	0.00004
Ptprr			0.6251	0.00000
Ptn			0.4081	0.00000
Polk			0.5059	0.01080
Pkig			0.4287	0.00000
Ocln			0.6218	0.00007
Myo1e			3933-01-01	0.00000
Mxi1			0.5587	0.00000
Lrig1			0.4380	0.00000
Zic5			0.5043	0.01950
Il10rb			0.3677	0.01790
Hspb8			1.1248	0.00000
Hspb1			0.9517	0.00350
Hba-a1			0.9703	0.01860
Gsta4			0.6746	0.00000
Grb14			0.6655	0.00000
Alas2			1.0482	0.00292
Gcnt2			2781-01-01	0.00000
Gch1			8947-01-01	0.00000
Fut8			0.3997	0.00000
Foxq1			0.4393	0.00171
Foxc1			0.7018	0.00000
Enpp2			1.1707	0.00000
Egfl8			0.9268	0.00000
Def6			1.0521	0.00021
Crem			0.5230	0.00008
Cd34			0.5968	0.00000
Ccl27			0.2823	0.00033
Gpr4			-0.6306	0.00000
Ublcp1			-0.2827	0.00068
Tspan5			-0.1772	0.00011
Tgfb2			-1.8237	0.00000
St8sia4			-0.6170	0.01870
Sestd1			-1.0214	0.00000
Phactr4			-0.6753	0.00000
Pfkl			-0.6019	0.00000
Pcdh19			-0.5738	0.00000
Lrp8			-0.5438	0.00000
Enah			-0.4674	0.00000
Rad54b			-0.6625	0.03250
Cachd1			-0.4450	0.00000

## Sheet: DEGs in OXYS rats
Gene name	Hipp PND3		Hipp PND10		Cor PND3		Cor PND10
	log2FoldChange	padj	log2FoldChange	padj	log2FoldChange	padj	log2FoldChange	padj
Gart	0.2109	0.00061	0.2021	0.00110	0.2293	0.00023	0.2066	0.00365
Slc1a4	0.1891	0.00008	0.4888	0.00000			0.3371	0.00000
Ppp1r14b	0.1105	0.04000	0.1682	0.04470			0.2325	0.02570
Phgdh	0.2819	0.00037	0.4059	0.00040			0.3376	0.00013
Myo18a	0.1386	0.03980	0.1436	0.00410			0.1143	0.01110
Galt	0.4143	0.03220	0.4600	0.00650			0.3801	0.03100
Egfl8	2588-01-01	0.00000	3009-01-01	0.00000			0.4925	0.00197
Cyb5r3	0.1993	0.00063	0.2743	0.00000			0.2028	0.00001
Nrp2	0.4669	0.03820	0.2641	0.00020
Atp9a	0.1089	0.01660	0.1883	0.00020
Rhobtb3	0.2827	0.00358			0.3839	0.02950	0.2827	0.02950
Myo1b	0.3888	0.00000			0.2964	0.02297	0.2730	0.00365
Tiprl	0.1945	0.00970			0.2709	0.00006
Rpl11	0.1701	0.00021			0.2225	0.00071
Gabarapl1	0.1598	0.00055			0.2522	0.00090
Abca1	0.3753	0.00000					0.4351	0.00714
Dyrk2	0.1390	0.02490
Ddah2	0.1973	0.02250
Plekhh1			0.3838	0.02070	0.3743	0.02202	0.5759	0.00393
Kit			0.1622	0.00220	0.3057	0.00336
Wsb2			0.1510	0.00870			0.1219	0.00069
Wdr6			0.2461	0.00110			0.5594	0.00378
Scd2			0.1579	0.00000			0.1525	0.00010
Ptprf			0.2946	0.00000			0.1781	0.00009
Marcksl1			0.4208	0.00000			0.2121	0.00031
Lgals1			0.4203	0.00370			0.5078	0.01670
Evl			0.1749	0.00570			0.1210	0.02710
Crmp1			0.2246	0.00020			0.2763	0.00000
Ube2m			0.1441	0.02470
Ttyh3			0.1169	0.03990
Trip6			0.3467	0.04130
Snca			0.1026	0.02630
Slc25a10			0.2458	0.00430
Sfxn1			0.1187	0.01780
Rbp1			0.3885	0.00020
Ralgds			0.1854	0.00080
Rab3il1			0.3297	0.02820
Phlda1			0.2348	0.01380
Nrarp			0.2074	0.00500
Nr2f6			0.1665	0.04180
Mmp15			0.1992	0.00260
Mif			0.1290	0.00780
Kctd17			0.1912	0.00030
Igfbp2			0.4233	0.00000
Grp			0.4556	0.02380
Gorasp2			0.2308	0.03830
Gja1			0.1277	0.04340
Fscn1			0.215	0.00020
Fads2			0.2025	0.00010
Eef2			0.1059	0.02780
Csnk1g2			0.1335	0.04320
Chst1			0.1373	0.00560
Chmp6			0.2888	0.00220
Bmp2			0.7068	0.00910
Bcl6b			0.3957	0.02440
Basp1			0.2711	0.00000
Atp13a2			0.1845	0.00000
Vav3					0.3354	0.00419	0.5271	0.01220
Tspan2					0.3386	0.00003	0.3773	0.00000
Mmrn1					1.0848	0.05031	7821-01-01	0.01500
Uqcrh					0.2113	0.01701
Tceal8					0.2060	0.00324
Snrpe					0.2661	0.04343
Snrpd3					0.2598	0.00060
Smarce1					0.1794	0.00202
Slc38a1					0.2531	0.00281
Serbp1					0.1651	0.00374
Rps8					0.1472	0.03645
Rps7					0.2069	0.00012
Rps18					0.1795	0.01562
Rps17					0.1596	0.02607
Rpl36a					0.2543	0.00215
Rpl35					0.2473	0.00001
Rpl32					0.3890	0.00000
Rpl23					0.1956	0.01729
Ptprd					0.2338	0.04441
Psip1					0.3025	0.00000
Prdx2					0.0903	0.04937
Pde4b					0.3429	0.01103
Npm1					0.3282	0.00000
Nolc1					0.1530	0.01056
Ncl					0.1757	0.00800
Nasp					0.2928	0.00000
Nap1l1					0.1862	0.00016
Mrpl20					0.2356	0.00443
Ldb2					0.2793	0.00000
Gtf2e2					0.2150	0.04599
Fdft1					0.1141	0.03736
Fabp5					0.1985	0.00014
Eif4a1					0.1206	0.01388
Eif2s2					0.3127	0.00000
Ddx1					0.1315	0.00966
Commd3					0.1953	0.00468
Cdh2					0.2268	0.00048
Casp3					0.1739	0.03736
Btf3l4					0.2644	0.01902
Btf3					0.2359	0.00002
Prdx5							0.1567	0.03090
Pcdh17							0.3438	0.00000
Npnt							0.5004	0.00000
Marcks							0.1111	0.02390
Incenp							0.2599	0.01530
Dok4							0.2165	0.00415
Reck	-0.4104	0.00002	-0.2440	0.03670	-0.6846	0.00000	-0.3713	0.02580
Lynx1	-0.5904	0.00001	-0.3031	0.00000	-1.0857	0.00000	-0.5126	0.03780
Cyp4v3	-0.7482	0.01350	-0.8528	0.00030	-0.7380	0.04186	-0.4815	0.02220
Cbr3	-0.5290	0.00336	-0.4462	0.04300	-0.9260	0.00001	-0.7125	0.01120
Pdlim5	-0.3793	0.00785	-0.5570	0.00000	-0.5031	0.00049
Ephx1	-0.4326	0.00009	-0.3309	0.00330	-0.4169	0.00445
Ptn	-0.2234	0.00073	-0.2942	0.00000			-0.2378	0.00053
Prpf4b	-0.2651	0.00001	-0.408	0.00000			-0.2083	0.00275
Mbp	-0.6604	0.00000	-0.9694	0.00630			-0.3547	0.00247
Lims2	-0.6926	0.00017	-0.4205	0.00000			-0.5507	0.00010
Arhgef3	-0.3242	0.00955	-0.2922	0.00380			-0.4605	0.00002
Vps36	-0.2211	0.00725	-0.2291	0.04060
Vamp4	-0.1572	0.02760	-0.1787	0.00580
Ppp1r2	-0.1965	0.00957	-0.1952	0.00280
H3f3b	-0.6895	0.02310	-0.1935	0.02460
Chn2	-0.2069	0.01170	-0.3912	0.00000
Bnip3	-0.2896	0.00007	-0.1579	0.01960
Ampd3	-0.4753	0.00002			-0.4006	0.03752	-0.2501	0.01820
Als2cl	-0.3720	0.00071			-0.8058	0.00003	-0.3169	0.03950
Npr2	-0.1978	0.00688			-0.1768	0.04412
Myrip	-0.2680	0.00410			-0.3798	0.00007
Marveld1	-0.5382	0.00179			-0.5090	0.01670
Gas6	-0.2078	0.00487			-0.2472	0.00352
Eps8l2	-1.0559	0.00021			-1.1088	0.00027
Caskin2	-0.1979	0.03490			-0.4402	0.00003
Glt8d1	-0.2212	0.00107					-0.1948	0.01580
Vcam1	-0.2506	0.01530
Tmem30a	-0.1367	0.03840
Thrsp	-0.6554	0.03500
St6gal1	-0.2203	0.03940
Rhpn2	-0.5134	0.03060
Mgp	-0.7291	0.02190
Fmo1	-0.2826	0.04070
Nr3c1			-0.4058	0.00050	-0.3018	0.00306	-0.1638	0.02850
Mertk			-0.3708	0.00020	-0.4679	0.02495	-0.4373	0.00006
Maob			-0.2318	0.00420	-0.5232	0.00987	-0.5999	0.00000
Samhd1			-0.3598	0.02390	-0.4562	0.00268
Cfh			-0.2946	0.01500	-0.3502	0.04393
Slc1a1			-0.2664	0.00000			-0.1933	0.01580
Rassf4			-0.3971	0.02580			-0.5707	0.02350
Nek7			-0.2610	0.03060			-0.3740	0.03690
Lrrc49			-0.1442	0.01720			-0.1352	0.02660
Klhl5			-0.0979	0.03130			-0.1411	0.00767
Ddc			-0.5460	0.00190			-0.8540	0.00023
Cx3cl1			-0.1526	0.00430			-0.2425	0.02710
Amot			-0.1819	0.04220			-0.1934	0.02770
Acsl6			-0.1795	0.00140			-0.1985	0.00200
Ywhab			-0.1037	0.00360
Wnk1			-0.3869	0.00720
Usp54			-0.1946	0.03030
Sgpp2			-0.5785	0.00000
Scn3b			-0.1745	0.00010
Rdx			-0.1659	0.01440
Pllp			-0.2693	0.04180
Picalm			-0.1651	0.00500
Osbpl1a			-0.1303	0.02100
Nap1l3			-0.1308	0.04330
Klf9			-0.1636	0.01000
Hs3st1			-0.2743	0.00040
Higd1a			-0.1665	0.03250
Gpd2			-0.1692	0.01340
Epha4			-0.2334	0.01610
Edn1			-0.9060	0.01490
Cwf19l2			-0.2870	0.00040
Crip1			-0.3774	0.05090
Cav2			-0.3014	0.03190
B2m			-0.1345	0.02110
Arid4a			-0.1823	0.00560
Arhgap12			-0.3305	0.00000
Ankrd12			-0.3525	0.00030
Dbp					-0.5143	0.00099	-0.2624	0.00436
Zbtb4					-0.2890	0.00538
Zbtb20					-0.6417	0.00000
Ucp2					-0.4135	0.00011
Trim47					-0.4730	0.00770
Tns1					-0.3749	0.00132
Tgm2					-0.4323	0.00582
Tgfbr3					-0.3959	0.01060
Stat3					-0.2631	0.00764
Spred2					-0.2073	0.00691
Sox17					-0.5311	0.00875
Ski					-0.1667	0.00694
Sema7a					-0.3542	0.00443
Sema3g					-0.3235	0.03289
Pura					-0.4095	0.00021
Prkch					-0.3145	0.01050
Pacsin3					-0.4294	0.00493
Mvp					-0.4746	0.00116
Ltbp4					-0.4138	0.00005
Lama5					-0.5581	0.00001
Hip1r					-0.2055	0.00795
Grasp					-0.3787	0.02863
Gata2					-0.5810	0.03292
Foxo1					-0.3947	0.00110
Elovl7					-0.6439	0.04680
Col14a1					-0.7043	0.00137
Card10					-0.4868	0.03366
Axin2					-0.3143	0.01685
App					-0.1778	0.01892
Ace					-0.5269	0.01901
Ubl3							-0.1617	0.03940
Sorbs2							-0.2998	0.00500
Sema5a							-0.2855	0.00033
Plekhb2							-0.1398	0.00488
Pcp4l1							-0.6284	0.00940
Jun							-0.2061	0.01230
Cyp26b1							-0.8047	0.02450
Cstf2t							-0.2044	0.00066
