# Supplementary material for: Postnatal Maturation of the Blood–Brain Barrier in Senescence-Accelerated OXYS Rats, Which Are Prone to an Alzheimer’s Disease-like Pathology
Source: Int J Mol Sci. 2023 Oct 27;24(21):15649. doi: 10.3390/ijms242115649 (PMC10648128; doi:10.3390/ijms242115649)
Supplement: Supplementary file 1 [file ijms-24-15649-s001.zip › Table S2 Expression of genes involved in junction formation in the hippocampus and frontal cortex of OXYS and Wistar rats at PND3 and PND10.xlsx]

## Sheet: Tight junctions
Gene ID (KEGG database)	Gene name	DEGs from PND3 to PND10 in Wistar rats				DEGs from PND3 to PND10 in OXYS rats				DEGs at PND3 in OXYS rats				DEGs at PND10 in OXYS rats
		Hippocampus		Frontal cortex		Hippocampus		Frontal cortex		Hippocampus		Frontal cortex		Hippocampus		Frontal cortex
		log2FoldChange	padj	log2FoldChange	padj	log2FoldChange	padj	log2FoldChange	padj	log2FoldChange	padj	log2FoldChange	padj	log2FoldChange	padj	log2FoldChange	padj
301112	Crb3	-0.9188	0.00463			-0.7382	0.02220
290485	Cldn10	4641-01-01	0.00000	1.1400	0.00000	6062-01-01	0.00000	0.7568	0.00000					-0.2636	0.02790	-0.3500	0.00431
290789	Cldn23			-0.6600	0.00730
298487	Cldn19			3200-03-01	0.00002	5296-01-01	0.00162	4045-03-01	0.00001
65130	Cldn3			5400-03-01	0.01500
84588	Cldn11	2.1129	0.00094			5781-02-01	0.00000	2363-01-01	0.00005					-0.7341	0.04390
287098	Cldn6	-1.0253	0.01310
287099	Cldn9	0.9097	0.00001	7700-04-01	0.00015	0.7701	0.00080	8351-01-01	0.01780
65132	Cldn7			-1.7900	0.01190
83497	Ocln			0.6420	0.00000			0.6218	0.00007
116479	F11r							0.7983	0.00000			-0.4552	0.04548
619374	Jam2	0.4083	0.00000	2000-01-01	0.00000	0.4305	0.00000	1.1301	0.00000
315509	Jam3					-0.2975	0.00031
365603	Bves			-1.1100	0.00202	-0.4866	0.00042
64465	Cdc42	3091-04-01	0.00000	6300-06-01	0.00000	2094-03-01	0.00001	2206-04-01	0.00076					-0.9508	0.03410
307237	Pard6g	-0.8206	0.00000	-0.5230	0.00117	-0.8772	0.00000
307799	Pard6a	-0.2667	0.01580					0.6124	0.00000			-0.3067	0.02144
362279	Pard6b	-0.3354	0.00190					0.3008	0.02820
314259	Mpp5	0.8775	0.00000	0.7110	0.00000	0.6749	0.00000	0.7888	0.00000					-0.2871	0.03340
58808	Mpp4			-0.7860	0.00564
314640	Tjp3	0.2913	0.03460			0.4021	0.00248	0.6481	0.02970
140581	Patj	0.6157	0.00001	0.6540	0.00137	0.5599	0.00046	0.6341	0.00079
29365	Mpdz	0.8858	0.00000	0.3250	0.00233	0.7282	0.00000	0.1729	0.01690					-0.2434	0.02750
25522	Prkcz			0.3090	0.00000			0.2443	0.00000
84006	Prkci	0.4468	0.00000	0.2280	0.00009	0.3764	0.00000	0.1981	0.00239
300289	Amot	0.9692	0.00000	0.8410	0.00000	0.9292	0.00000	0.8789	0.00000					-0.1819	0.04220	-0.1934	0.02770
315430	Amotl1	2015-01-01	0.00000	-0.4560	0.00003	1.0599	0.00000
65157	Amotl2	-0.9618	0.00000	-0.8060	0.00000	-0.8680	0.00000	-0.6785	0.00000					0.1786	0.01960
363875	Rac1	-0.0964	0.00027			-0.1380	0.00031	-0.0895	0.02370
25744	Nf2			0.0978	0.00378			0.1139	0.01650
54265	Llgl1	-0.3371	0.00000	-0.2230	0.00004	-0.2601	0.00000							0.1467	0.03440
360661	Llgl2	-0.8470	0.03470
25252	Dlg1	0.4239	0.00000	1.0500	0.00000	0.3760	0.00000	0.9973	0.00000							-0.2079	0.00139
362938	Scrib	-1.0245	0.00000	-0.7770	0.00000	-0.8917	0.00000	-0.5848	0.00000	0.1401	0.01070			0.2736	0.00000
24672	Ppp2ca			0.1430	0.00612	0.1251	0.02680
24673	Ppp2cb	-0.2229	0.00000	-0.1120	0.00620	-0.2403	0.00000	-0.1946	0.00002
117281	Ppp2r1a	0.1168	0.00001	0.2450	0.00000	0.1035	0.00504	0.2445	0.00000
315648	Ppp2r1b	-0.3229	0.00000			-0.3899	0.00001	-0.2349	0.00019
246255	Ppp2r2d	-0.3875	0.00000	-0.1810	0.00515	-0.3730	0.00000	-0.3123	0.00000
60660	Ppp2r2b	-0.2368	0.00000			-0.1715	0.00001
117256	Ppp2r2c	0.4591	0.00000	0.6810	0.00000	0.5512	0.00000	0.8553	0.00000			-0.1489	0.03322
117104	Ppp2r2a	-0.1255	0.00110			-0.1318	0.00492	-0.1176	0.01120
81918	Pard3			-0.5570	0.00000	-0.2462	0.00013	-0.4538	0.00000
304109	Tiam1	0.8653	0.00000	0.3240	0.00015	1.0254	0.00000	0.5060	0.00000
292994	Tjp1	0.9255	0.00000			0.8816	0.00000	0.2416	0.00038
316233	Tjap1	-0.5588	0.00000	-0.1750	0.03800	-0.2841	0.00261					-0.3240	0.00115
64053	Dlg2	8428-02-01	0.00000	0.3520	0.01060	4198-02-01	0.00000
58948	Dlg3	0.7514	0.00000	0.5460	0.00000	0.7810	0.00000	0.4632	0.00000
25489	Nedd4	0.5434	0.00000	-0.1380	0.00963	0.4984	0.00000									0.1279	0.03780
291553	Nedd4l	0.2496	0.00005	-0.2620	0.00000			-0.3009	0.00000
310655	Cgn	-0.5873	0.00000			-0.4651	0.00063	-0.3151	0.00907
315795	Cgnl1	0.3312	0.00000			0.5052	0.00000	0.6214	0.00000			-0.5481	0.00036
310635	Arhgef2	0.3948	0.00000	0.4460	0.00000	0.2362	0.00000	0.3333	0.00000							-0.2211	0.00083
117273	Rhoa			0.2520	0.00000			0.1648	0.00006
25272	Mapk10	3119-01-01	0.00000	0.3240	0.00526	2508-01-01	0.00000	0.2435	0.00011
50658	Mapk9	0.8699	0.00000	0.7310	0.00000	0.8903	0.00000	0.6184	0.00000
116554	Mapk8	0.6263	0.00000	-0.7050	0.00000			-0.7096	0.00000
24516	Jun	0.1758	0.00958	0.9460	0.00000	0.3202	0.00000	0.8253	0.00000							-0.2061	0.01230
25109	Cd1d1			0.7840	0.04210			0.8516	0.03930
24255	Cftr	7576-02-01	0.00000	8200-01-01	0.01830	2.0696	0.00010
94201	Cdk4	-0.9364	0.00000	-0.9470	0.00000	-0.9909	0.00000	-1.0099	0.00000
83807	Ybx3	-0.1871	0.00100	-0.5030	0.00000	-0.1647	0.00302	-0.2916	0.00000							0.1777	0.01340
292683	Sympk	-0.2561	0.00000			-0.1710	0.00030							0.1505	0.00830
25737	Pcna	-0.6489	0.00000	-0.4430	0.00000	-0.7911	0.00000	-0.4937	0.00000
58919	Ccnd1	-0.4471	0.00000	-0.1980	0.01060	-0.3424	0.00030
24337	Erbb2	-0.9767	0.00000
50662	Runx1	0.9035	0.04790
266759	Hspa4	0.4251	0.00000			0.2473	0.00003	-0.2637	0.00002			0.1462	0.00853	-0.1706	0.02310
59114	Slc9a3r1			0.6910	0.00000	0.1649	0.01630	1.0650	0.00000			-0.5169	0.00001
54319	Ezr	0.5782	0.00000	1900-01-02	0.00000	0.5431	0.00000	1.0907	0.00000			-0.2557	0.00053	-0.1808	0.01120	-0.3471	0.00000
315655	Rdx	0.1439	0.01990					-0.1399	0.00836					-0.1659	0.01440
81521	Msn	-0.2629	0.00006			-0.4021	0.00000
29340	Prkce	0.9517	0.00000	0.4410	0.00000	0.8680	0.00000	0.4761	0.00000
100361457	actin											-0.3292	0.00694			-0.4404	0.00001
81822	Actb	-0.5446	0.00000	-0.6850	0.00000	-0.5498	0.00000	-0.6278	0.00000
287876	Actg1	-0.7681	0.00000	-0.7330	0.00000	-0.4985	0.00000	-0.7415	0.00000					0.1333	0.00930
29716	Cacna1d	0.3524	0.00000	-0.2730	0.00000	0.2887	0.00022	-0.3249	0.00000
365057	Map3k5	1.1829	0.00000	0.9965	0.00000	4971-01-01	0.00000	0.6610	0.00000
363855	Map2k7	-0.3639	0.00000	-0.1740	0.04700	-0.3171	0.00014
83805	Src	-0.2675	0.00000	-0.1610	0.00083	-0.2508	0.00000	-0.1374	0.00645					0.0959	0.04180
288077	Hcls1	0.7634	0.00021	5100-01-01	0.00000	0.6034	0.00642	5705-01-01	0.00000
289820	Actr2	0.4843	0.00000			0.4213	0.00000			-0.1832	0.00007			-0.2452	0.00000	-0.1206	0.03680
362298	Actr3b	0.4682	0.00000	0.8720	0.00000	0.4118	0.00000	0.9757	0.00000
81732	Actr3	-0.1324	0.00007	-0.2680	0.00000	-0.1531	0.00001	-0.3284	0.00000
54227	Arpc1b							0.5539	0.00001			-0.5237	0.00020
81824	Arpc1a	0.1347	0.00016			0.0970	0.02060	-0.1453	0.00027
301511	Arpc2	-0.1191	0.00298	-0.1960	0.00000	-0.1641	0.00000	-0.2427	0.00000
288669	Arpc3	0.3507	0.00000	0.1190	0.03100	0.0959	0.02930	-0.1059	0.02810	0.1708	0.00117	0.2413	0.00001
297518	Arpc4	0.2006	0.00000	0.1680	0.00930	0.1656	0.00013	0.1310	0.00698
360854	Arpc5	0.1883	0.00001			0.0936	0.02800	-0.1057	0.01730					-0.1016	0.04520
293057	Whamm							0.2987	0.01350
317371	Was			0.8830	0.00345	0.9093	0.01080	3551-01-01	0.00003
361517	Vasp	-0.6809	0.00000	-0.6890	0.00000	-0.4756	0.00000	-0.5263	0.00000
25636	Prkaca	0.1897	0.00112	0.2210	0.00000	0.1453	0.00298	0.3311	0.00000
293508	Prkacb			0.2500	0.00000	0.4257	0.00000	0.2081	0.00129	-0.2435	0.03160
81756	Rab13	-0.3786	0.00033			-0.3989	0.00236	0.5406	0.00214
304193	Arhgef18	-0.1296	0.02320	-0.2960	0.00003			-0.2517	0.00005
81762	Rock1	-0.2822	0.00000			-0.4908	0.00000	-0.5137	0.00000			0.4440	0.00000	-0.2207	0.02260
25537	Rock2	0.8277	0.00000	0.4860	0.00000	0.7469	0.00000	0.2611	0.00370
500464	Epb41l4b	4945-01-01	0.00000	0.7420	0.00000	3261-01-01	0.00000	0.4178	0.00064
314621	Stk11	-0.3671	0.00000			-0.2684	0.00000	0.1169	0.01610			-0.2129	0.00011
65248	Prkaa1			-0.3710	0.00000			-0.2807	0.00004
78975	Prkaa2	2022-03-01	0.00000	-0.7890	0.01050	5206-02-01	0.00192									0.6784	0.03340
83803	Prkab1	-0.6379	0.00000	-0.4230	0.00000	-0.5464	0.00000	-0.4161	0.00014
64562	Prkab2	0.1686	0.03920	-0.2640	0.00018	0.1955	0.00615	-0.3446	0.00000
373545	Prkag2	0.2115	0.00000			0.2986	0.00000
308572	Myh14			1.1700	0.00000			4911-01-01	0.00000					0.2215	0.01780
79433	Myh10	0.4861	0.00000	-0.2850	0.00000	0.4729	0.00000	-0.2785	0.00004
24582	Myh11	0.6222	0.00275	1.0800	0.00000	4506-01-01	0.00002	2228-01-01	0.00000
685867	Myl6	0.2144	0.00000	0.4090	0.00000	0.1228	0.01380	0.1964	0.00012	0.1320	0.02220	0.2782	0.00006
296313	Myl9			0.3080	0.01830			0.4149	0.00021	-0.4127	0.00222	-0.3035	0.02699
50685	Myl12b	-0.1087	0.00572			-0.1634	0.00000	-0.1677	0.00025			0.1119	0.03975
500261	Magi1	0.2326	0.00010	0.3850	0.00000	0.2742	0.00006	0.5446	0.00000
60324	Synpo	4678-01-01	0.00000	8600-01-01	0.00000	6965-01-01	0.00000	3076-02-01	0.00000	-0.2110	0.05060	-0.5760	0.00001
63836	Actn4	-0.3824	0.00000			-0.2694	0.00000
81634	Actn1	0.4000	0.00000	1.0200	0.00000	0.6016	0.00000	1.1001	0.00000			-0.2044	0.00318	0.1362	0.03390
288515	Micall2	-0.9245	0.00000	-0.8530	0.00000	-0.7716	0.00000	-0.6915	0.00000
117103	Rab8a	-0.3737	0.00000	-0.2510	0.00001	-0.4124	0.00000	-0.2618	0.00001
266688	Rab8b	0.5482	0.00000	-0.2330	0.00010	0.3517	0.00023	-0.2085	0.00171					-0.2808	0.00790
303141	Rapgef6	2040-01-01	0.00000	-0.2740	0.02140	0.8879	0.00321	-0.5810	0.00005
295347	Rap1a					-0.2164	0.00174	-0.2230	0.00180
24511	Itgb1	0.0989	0.01440	0.1960	0.00723	0.1268	0.00461	0.2769	0.00000
26955	Afdn	0.7612	0.00000	-0.5870	0.00000	0.5034	0.00001	-0.5645	0.00000
115769	Tjp2	0.2005	0.01240	0.7540	0.00000	0.2732	0.00157	0.8690	0.00000			-0.3494	0.00603
310533	Rapgef2	1.0182	0.00000	0.2500	0.00091	0.8675	0.00000	0.2148	0.00138
302495	Rap2c	-0.2338	0.00012	-0.3050	0.00000	-0.2148	0.00013	-0.3607	0.00000
365657	Marveld2	0.7584	0.00000			0.7062	0.00001	0.5622	0.00021			0.5630	0.04441			0.7524	0.00000
64158	Tuba1a	-1.0754	0.00000	-1.0500	0.00000	-0.8757	0.00000	-1.0546	0.00000			0.1211	0.00136
316531	Tuba4a	2.1144	0.00000	2300-03-01	0.00000	3059-02-01	0.00000	3.1586	0.00000
500377	Tuba8	2.1420	0.00000	2500-01-01	0.00000	2049-02-01	0.00000	1.0780	0.00009
500929	Tuba1b					0.1133	0.04420			-0.2295	0.00109			-0.1550	0.00350
500319	Tuba3a
500363	Tuba3b
291287	Tubal3
300218	Tuba1c
304000	Igsf5
501203	Myl12a
304447	RGD1559821
102551071	myosin light polypeptide 6-like
301518	Prkag3
25745	Myh9
25520	Prkag1
296710	Arpc5l
60465	Cttn
297173	RSA-14-44
54254	Gata4
498950	Marveld3
116667	Map3k1
680489	Cldn34e
680370	Cldn34d
502083	Cldn24
100360390	Cldn25
300920	Cldn2
304073	Cldn14
304124	Cldn8
304125	Cldn17
304388	Cldn15
304407	Cldn4
306454	Cldn22
315953	Cldn18
65129	Cldn1
680178	Cldn20
100361422	Cldn34c4
155268	Cldn16
65131	Cldn5
63994	Arhgap17
363925	Myl2

## Sheet: Adherence junctions
Gene ID (KEGG database)	Gene name	DEGs from PND3 to PND10 in Wistar rats				DEGs from PND3 to PND10 in OXYS rats				DEGs at PND3 in OXYS rats				DEGs at PND10 in OXYS rats
		Hippocampus		Frontal cortex		Hippocampus		Frontal cortex		Hippocampus		Frontal cortex		Hippocampus		Frontal cortex
		log2FoldChange	padj	log2FoldChange	padj	log2FoldChange	padj	log2FoldChange	padj	log2FoldChange	padj	log2FoldChange	padj	log2FoldChange	padj	log2FoldChange	padj
81918	Pard3			-0.5570	0.00000	-0.2462	0.00013	-0.4538	0.00000
83805	Src	-0.2675	0.00000	-0.1610	0.00083	-0.2508	0.00000	-0.1374	0.00645					0.0959	0.04180
64465	Cdc42	3091-04-01	0.00000	6300-06-01	0.00000	2094-03-01	0.00001	2206-04-01	0.00076					-0.9508	0.03410
363875	Rac1	-0.0964	0.00027			-0.1380	0.00031	-0.0895	0.02370
317371	Was			0.8830	0.00345	0.9093	0.01080	3551-01-01	0.00003
26955	Afdn	0.7612	0.00000	-0.5870	0.00000	0.5034	0.00001	-0.5645	0.00000
63836	Actn4	-0.3824	0.00000			-0.2694	0.00000
81634	Actn1	0.4000	0.00000	1.0200	0.00000	0.6016	0.00000	1.1001	0.00000			-0.2044	0.00318	0.1362	0.03390
292994	Tjp1	0.9255	0.00000			0.8816	0.00000	0.2416	0.00038
100361457	actin											-0.3292	0.00694			-0.4404	0.00001
81822	Actb	-0.5446	0.00000	-0.6850	0.00000	-0.5498	0.00000	-0.6278	0.00000
287876	Actg1	-0.7681	0.00000	-0.7330	0.00000	-0.4985	0.00000	-0.7415	0.00000					0.1333	0.00930
117273	Rhoa			0.2520	0.00000			0.1648	0.00006
24337	Erbb2	-0.9767	0.00000
192183	Nectin1			0.3310	0.00000			0.4418	0.00000			-0.1917	0.01310
308417	Nectin2	-0.9838	0.00000	-0.6250	0.00000	-0.7238	0.00000	-0.3335	0.00000			-0.2216	0.00321	0.2389	0.01620
288124	Nectin3			0.2320	0.00893			0.4109	0.00000
498281	Nectin4	0.5593	0.03690
316639	Farp2	0.4134	0.00002			0.2775	0.00657
366957	Rac2	0.4934	0.01520	0.9790	0.00000			1.1758	0.00000			-0.6781	0.02714			-0.4737	0.02460
682507	Wasl	0.3031	0.00000	0.1450	0.02250	0.2353	0.00070
361598	Iqgap1	0.4017	0.00000	-0.3950	0.00098	0.3766	0.00015	-0.4026	0.00000
117542	Baiap2	0.8711	0.00000	0.6270	0.00000	0.8790	0.00000	0.5595	0.00000
294568	Wasf1	0.3205	0.00000	0.1790	0.01670	0.3450	0.00000
313024	Wasf2	-0.2927	0.00589			-0.3270	0.00195
682937	Wasf3			-0.1470	0.01320
361084	Lmo7	1.1742	0.00000	-0.2750	0.00008	2167-01-01	0.00000	-0.4815	0.00000			0.2142	0.02354
308023	Ssx2ip	0.6462	0.00000	0.9400	0.00000	0.6515	0.00000	1.0153	0.00000	-0.2254	0.00009			-0.2191	0.00110
686098	Sorbs1	0.9346	0.00000	-0.2300	0.01050	0.8437	0.00000
305679	Vcl	0.7675	0.00000	0.4240	0.00018	0.7338	0.00000	0.6218	0.00000
83502	Cdh1	-1.0721	0.00000			-0.4098	0.01060	2471-01-01	0.00007	-0.3981	0.04300	-0.7198	0.00123
311163	Ctnnd1	-0.4658	0.00000	-0.3110	0.00000	-0.3428	0.00000	-0.3605	0.00000
84353	Ctnnb1					-0.0871	0.00781	-0.0942	0.04100
307505	Ctnna1	-0.2408	0.00000	0.2710	0.00059			0.5077	0.00000			-0.2667	0.01288
297357	Ctnna2	-0.2985	0.00000	-0.2390	0.00008	-0.2081	0.00000	-0.3072	0.00000
24161	Acp1	-0.2869	0.00076					-0.2072	0.01550
29616	Ptprm			0.2100	0.00005			0.2387	0.00021	-0.2560	0.00342	-0.2552	0.00137			-0.2173	0.00005
314843	Ptprb	2.0700	0.00000			5052-01-01	0.00005
360406	Ptprf	-0.5559	0.00000	-0.1550	0.00274	-0.4103	0.00000							0.2946	0.00000	0.1781	0.00009
24697	Ptpn1	-0.1363	0.01410	-0.3740	0.00000			-0.4076	0.00000
116689	Ptpn6	0.7379	0.00000	1.1300	0.00000	0.3546	0.04210	3343-01-01	0.00000			-0.5427	0.04996	-0.3659	0.03250
29645	Ptprj	2246-01-01	0.00000	0.6790	0.00000	1.1212	0.00000	0.5908	0.00000
116549	Csnk2a1	0.2363	0.00000	-0.1140	0.01660	0.1402	0.03350	-0.1750	0.00166
81650	Csnk2b	-0.2565	0.00000	-0.2320	0.00012	-0.2988	0.00000	-0.3116	0.00000
363595	Tcf7	-0.3934	0.00801			-0.3768	0.01310
312451	Tcf7l1	-0.3350	0.00028					0.5939	0.00000			-0.3756	0.04887
679869	Tcf7l2	0.5063	0.00002	0.5620	0.00006	0.5372	0.00011	0.7327	0.00000
161452	Lef1	-0.5548	0.00000			-0.5474	0.00000	0.4925	0.00020			-0.6039	0.00008
25718	Igf1r	2242-01-01	0.00000	-1.0200	0.00000	1.0564	0.00000	-0.9558	0.00000
24954	Insr	0.6408	0.00000	-0.7420	0.00000	0.4554	0.00448	-0.6898	0.00000							0.2278	0.04050
24553	Met	2443-01-01	0.00000	1.0100	0.00000	1.0498	0.00079	2913-01-01	0.00000
24329	Egfr	6120-01-01	0.00000			4935-01-01	0.00001	0.5253	0.01940
79114	Fgfr1					-0.3207	0.00001	0.2611	0.02410
301737	Fer	3670-01-01	0.00000	-0.7190	0.04630	1.0399	0.00131	-1.1528	0.00000
25150	Fyn	-0.0970	0.00470	-0.3950	0.00000	-0.2175	0.00020	-0.3273	0.00000
24884	Yes1															0.2625	0.03850
116590	Mapk1	0.7517	0.00000	0.7270	0.00000	0.7774	0.00000	0.6258	0.00000
50689	Mapk3	-0.1688	0.00061											0.1143	0.04180
25554	Snai2							2691-01-01	0.00000
116490	Snai1	-0.7911	0.00008	-0.4680	0.01230	-0.8154	0.00000
29591	Tgfbr1	0.3319	0.00006	-1.2700	0.00000			-1.7348	0.00000			0.3405	0.00359	-0.3880	0.00030
81810	Tgfbr2	0.3479	0.00753			0.5138	0.00007	0.7364	0.00000
25631	Smad3	0.4434	0.00040			0.6322	0.00000	0.3451	0.00013			-0.4408	0.00011
50554	Smad4	0.3140	0.00000	-0.7380	0.00000			-0.7037	0.00000							0.2271	0.02040
54244	Crebbp			-0.4510	0.00000			-0.3798	0.00000	0.1832	0.00002	0.1671	0.01180	0.1406	0.02950	0.2471	0.00021
170915	Ep300	2.0384	0.00000			9715-01-01	0.00000	-0.6672	0.00000
313121	Map3k7	-0.7619	0.00714	-1.0000	0.00115					-1.0220	0.00179	-1.0433	0.00188
497961	Nlk			0.2520	0.00085	0.1685	0.01830	0.2077	0.00264
307641	Csnk2a2
691592	low molecular weight phosphotyrosine protein phosphatase-like isoform X1
361839	Ctnna3
297173	RSA-14-44

## Sheet: Gap junctions
Gene ID (KEGG database)	Gene name	DEGs from PND3 to PND10 in Wistar rats				DEGs from PND3 to PND10 in OXYS rats				DEGs at PND3 in OXYS rats				DEGs at PND10 in OXYS rats
		Hippocampus		Frontal cortex		Hippocampus		Frontal cortex		Hippocampus		Frontal cortex		Hippocampus		Frontal cortex
		log2FoldChange	padj	log2FoldChange	padj	log2FoldChange	padj	log2FoldChange	padj	log2FoldChange	padj	log2FoldChange	padj	log2FoldChange	padj	log2FoldChange	padj
64158	Tuba1a	-1.0754	0.00000	-1.0500	0.00000	-0.8757	0.00000	-1.0546	0.00000			0.1211	0.00136
316531	Tuba4a	2.1144	0.00000	2300-03-01	0.00000	3059-02-01	0.00000	3.1586	0.00000
500377	Tuba8	2.1420	0.00000	2500-01-01	0.00000	2049-02-01	0.00000	1.0780	0.00009
500929	Tuba1b					0.1133	0.04420			-0.2295	0.00109			-0.1550	0.00350
25636	Prkaca	0.1897	0.00112	0.2210	0.00000	0.1453	0.00298	0.3311	0.00000
293508	Prkacb			0.2500	0.00000	0.4257	0.00000	0.2081	0.00129	-0.2435	0.03160
83805	Src	-0.2675	0.00000	-0.1610	0.00083	-0.2508	0.00000	-0.1374	0.00645					0.0959	0.04180
292994	Tjp1	0.9255	0.00000			0.8816	0.00000	0.2416	0.00038
24329	Egfr	6120-01-01	0.00000			4935-01-01	0.00001	0.5253	0.01940
116590	Mapk1	0.7517	0.00000	0.7270	0.00000	0.7774	0.00000	0.6258	0.00000
50689	Mapk3	-0.1688	0.00061											0.1143	0.04180
24392	Gja1	1.1093	0.00000	0.9340	0.00000	4499-01-01	0.00000	4453-01-01	0.00000	-0.2140	0.02290	-0.3848	0.01940	0.1277	0.04340
50564	Gjd2	0.6161	0.00000	9500-01-01	0.00000	0.6863	0.00000	2.0818	0.00000
116744	Lpar1							0.7540	0.00002			-0.4850	0.03214
25686	Gnai1	0.2391	0.00014	0.2890	0.00002	0.2892	0.00000	0.3222	0.00000
25643	Gnai3	-0.7146	0.00000	-1.0000	0.00000	-0.7137	0.00000	-0.9636	0.00000
81664	Gnai2	-0.3474	0.00000	-0.1780	0.00003	-0.3185	0.00000
25266	Pdgfa							0.2183	0.00117
24628	Pdgfb	0.6723	0.00000	0.9020	0.00000	1.0759	0.00000	2306-01-01	0.00000	-0.3108	0.02180	-0.4538	0.00162
79429	Pdgfc			0.6720	0.00000	0.2962	0.03940	0.6059	0.00000
25267	Pdgfra	1.1879	0.00000	0.4750	0.00004	2975-01-01	0.00000	0.5279	0.00000	-0.3358	0.00044			-0.2252	0.00470
24629	Pdgfrb			0.3580	0.00275			0.5546	0.00000	-0.3099	0.00032	-0.4212	0.00365
81504	Grb2	-0.2935	0.00000	-0.1690	0.00697	-0.1986	0.00001	-0.1456	0.00110
85384	Sos2	0.3352	0.00000	-0.1240	0.02850	0.1932	0.00295	-0.2481	0.00006
313845	Sos1	0.3614	0.00000	-0.4720	0.00000			-0.6254	0.00000					0.2354	0.00299
293621	Hras			0.1840	0.01790			0.2798	0.00000
24525	Kras	0.5231	0.00000			0.3028	0.00199
24605	Nras	0.2067	0.00030	-0.4710	0.00000			-0.5161	0.00000
24703	Raf1	-0.5216	0.00000	-0.5360	0.00000	-0.5143	0.00000	-0.5921	0.00000
170851	Map2k1	1.0974	0.00000	2600-01-01	0.00000	1.1576	0.00000	2674-01-01	0.00000
58960	Map2k2	-0.5062	0.00000	-0.3200	0.00000	-0.3501	0.00000	-0.1728	0.00248					0.1774	0.00800
171492	Map3k2	0.6582	0.01260	-0.7210	0.03220
29568	Map2k5	-0.2846	0.00000			-0.2427	0.00054	-0.1354	0.03280
29214	Tubb5	-0.9656	0.00000	-0.8620	0.00000	-0.9146	0.00000	-0.8054	0.00000
246118	Tubb3	-0.9734	0.00000	-1.1700	0.00000	-0.8325	0.00000	-0.9584	0.00000					0.2084	0.00170
291081	Tubb2b	-1.1927	0.00000	-1.4300	0.00000	-1.0248	0.00000	-1.1962	0.00000							0.2232	0.0204
29213	Tubb4a	0.3269	0.00000	0.2250	0.00104	0.1072	0.02320			-0.1424	0.00055	-0.1918	0.00071	-0.3612	0.00000	-0.4128	0.0000
307351	Tubb6	-0.6790	0.00000	-0.4080	0.01110	-0.5734	0.00000
498736	Tubb2a	0.0781	0.04150
296554	Tubb4b	0.4300	0.00000	0.5040	0.00000	0.4294	0.00000	0.4720	0.00000
64462	Csnk1d	-0.3589	0.00000	-0.3640	0.00000	-0.3647	0.00000	-0.3449	0.00000
54237	Cdk1	-1.2106	0.00000	-0.8410	0.00000	-1.4238	0.00000	-0.4364	0.00242
24925	Adrb1			4000-01-01	0.00000	0.7990	0.00000	3586-01-01	0.00000
24316	Drd1					0.8788	0.00012	-0.9308	0.00014			1.0684	0.00038
24896	Gnas	0.2806	0.00527	0.1960	0.00000	0.0702	0.01460	0.2190	0.00000			0.4380	0.00019	0.0937	0.01160
24318	Drd2	-1.1156	0.00000	-0.8220	0.01410	-0.9743	0.00000	-1.5679	0.00000
305509	Adcy1	8306-04-01	0.00000			5914-04-01	0.00000	0.4046	0.00102
81636	Adcy2	0.9639	0.00000	1.1800	0.00000	1.0326	0.00000	0.8711	0.00000							-0.2571	0.0004
64508	Adcy3	0.4259	0.00000	0.5510	0.00000	0.5623	0.00000	0.4947	0.00000
54223	Adcy4							0.6121	0.00066			-0.5502	0.00475
64532	Adcy5													0.2418	0.00000
25289	Adcy6	-0.4503	0.00000	-0.3910	0.00000	-0.3651	0.00000	-0.2279	0.00082
84420	Adcy7	-0.4407	0.00467					-0.3895	0.00243
29241	Adcy8	0.8530	0.00000	0.9550	0.00000	1.1442	0.00000	1.0215	0.00000					0.2391	0.00470
302950	Adcy9	7293-01-01	0.00000	0.4380	0.00000	6152-01-01	0.00000	0.4903	0.00000
29595	Htr2a	0.6613	0.00000	0.9290	0.00000	0.6859	0.00000	0.9079	0.00000
25187	Htr2c	2872-01-01	0.00000	3300-03-01	0.00000	1.1260	0.00000	3018-02-01	0.00000	0.4106	0.04240
24414	Grm1	0.7970	0.00000	0.9750	0.00000	0.8432	0.00000	1.1151	0.00000
24418	Grm5	3930-02-01	0.00000			8667-01-01	0.00058									0.3798	0.0007
81662	Gna11											-0.1472	0.03386
81666	Gnaq	2423-01-01	0.00000	-0.2930	0.00001	1.1088	0.00000	-0.2470	0.00142							0.1798	0.0111
24654	Plcb1	2715-01-01	0.00000	0.6710	0.00000	1.0602	0.00000	0.6070	0.00000
29322	Plcb3	-0.3093	0.00076			-0.2827	0.00116	0.4692	0.00001			-0.3805	0.00278
85240	Plcb2	0.6062	0.00469	1.1700	0.00000	0.8403	0.00158	0.5504	0.04140
25031	Plcb4	0.3347	0.00000	0.2890	0.00035	0.2519	0.01220	0.1720	0.01880
25262	Itpr1	4906-01-01	0.00000			0.9573	0.00000	-0.2812	0.00049					-0.5374	0.03430
81678	Itpr2	3.1687	0.00000			7658-02-01	0.00000
25679	Itpr3					-0.3016	0.02420
24680	Prkca	9921-03-01	0.00000			3.0927	0.00000
25023	Prkcb	5473-01-01	0.00000	0.5080	0.00000	4030-01-01	0.00000	0.5080	0.00000							0.1532	0.0409
24681	Prkcg	2774-01-01	0.00000	1.0400	0.00000	2991-01-01	0.00000	0.8978	0.00000
66012	Gucy1a2					0.6078	0.03250
497757	Gucy1a1	-0.2516	0.00915	-0.3610	0.00000			-0.5324	0.00000
25202	Gucy1b1	0.5170	0.00000	0.8290	0.00000	0.6517	0.00000	0.7354	0.00000	-0.5453	0.00000			-0.4094	0.00000	-0.2712	0.0003
25523	Prkg2			1.0300	0.00000			2518-01-01	0.00000
54286	Prkg1
25206	Gucy1b2
29581	Htr2b
679312	Tubb1
114509	Mapk7
367858	GTPase HRas
66018	Pdgfd
25313	Egf
500319	Tuba3a
500363	Tuba3b
291287	Tubal3
300218	Tuba1c
